# Supplementary material for: Data mining analyses for precision medicine in acromegaly: a proof of concept
Source: Sci Rep. 2022 May 28;12:8979. doi: 10.1038/s41598-022-12955-2 (PMC9148300; doi:10.1038/s41598-022-12955-2)
Supplement: Supplementary file 2 — Supplementary Information 2. [file 41598_2022_12955_MOESM2_ESM.xlsx]

## Sheet: Index
Data mining analyses to predict acromegaly pharmacologic treatment response
Supplementary Tables Index
Supplementary Table 1 Cohort description: Number of patients for every comparison analyzed.
Supplementary Table 2: All the significant predictive models found using the whole cohort for the analysis
Supplementary Table 3: All the significant predictive models found using the fragmented populations for the analysis

## Sheet: ST1
Supplementary Table 1 Cohort description: Number of patients for every comparison analyzed.
Population description		SRL response
		CR	PR	CR+PR	NR
General population		26	17	43	26
Fragmeted population	Presurgical SRL NO	6	3	9	7
	Presurgical SRL YES	20	13	33	19
	Extrasellar Growth NO	12	6	18	1
	Extrasellar Growth YES	11	9	20	19
	Sinus Invasion NO	18	8	26	7
	Sinus Invasion YES	5	7	12	10
	Gender Female	14	11	25	10
	Gender Male	12	6	18	16
	GNAS WT	10	9	19	14
	GNAS Mutated	5	5	10	5

## Sheet: ST2
Supplementary Table 2: All the significant predictive models found using the whole cohort for the analysis
Number of features	Variables Names	CR+PR vs NR		CR vs NR		PR vs NR		CR vs PR
		crosVal-Balanced ACC	crosVal-pValue	crosVal-Balanced ACC	crosVal-pValue	crosVal-Balanced ACC	crosVal-pValue	crosVal-Balanced ACC	crosVal-pValue
1	E-cadherin	0.626118	0.0271238	0.730769	0.000698913	-	-	0.658371	0.0282481
1	GHRL	0.67263	0.00179496	-	-	-	-	-	-
1	PEBP1	-	-	-	-	-	-	0.696833	0.00446049
1	DRD2 long isoform	-	-	0.692308	0.00577389	-	-	-	-
2	SSTR2 + AIP	0.62254	0.0215079	-	-	-	-	-	-
2	SSTR2 + SSTR5	0.62254	0.0215079	-	-	0.647059	0.00642844	-	-
2	E-cadherin + AIP	0.665027	0.00190956	0.75	0.000194699	-	-	-	-
2	SSTR2 + E-cadherin	0.699463	0.000579515	0.730769	0.000953529	-	-	-	-
2	PEBP1 + E-cadherin	-	-	0.711538	0.00235947	-	-	0.627828	0.0284205
2	SSTR5 + PEBP1	-	-	-	-	-	-	0.686652	0.00365467
2	E-cadherin + IN1GHRL	-	-	0.692308	0.00577389	-	-	0.687783	0.011433
2	PLAGL1 + E-cadherin	-	-	0.730769	0.00051315	-	-	-	-
2	SSTR2 + Ki-67	-	-	-	-	0.678733	0.0203276	-	-
2	SSTR2 + ARRB1	-	-	-	-	0.677602	0.0124521	-	-
2	SSTR2 + IN1GHRL	-	-	0.634615	0.0372984	0.676471	0.00203003	-	-
3	ARRB1 + PLAGL1 + E-cadherin	0.634168	0.0109293	-	-	-	-	-	-
3	SSTR2 + PEBP1 + E-cadherin	0.66458	0.00561821	0.634615	0.0474786	-	-	-	-
3	SSTR2 + E-cadherin + AIP	0.67263	0.00179496	0.75	0.000194699	-	-	-	-
3	SSTR2 + SSTR5 + E-cadherin	0.680233	0.00159396	-	-	-	-	-	-
3	SSTR2 + DRD2short + E-cadherin	0.68381	0.00227186	-	-	-	-	-	-
3	SSTR5 + ARRB1 + PEBP1	-	-	-	-	-	-	0.64819	0.0308329
3	PEBP1 + E-cadherin + IN1GHRL	-	-	-	-	-	-	0.677602	0.0124521
3	PLAGL1 + PEBP1 + E-cadherin	-	-	0.673077	0.00835025	-	-	-	-
3	DRD2 short isoform + PEBP1 + E-cadherin	-	-	0.692308	0.0038967	-	-	-	-
3	DRD2 short and long isoform + E-cadherin	-	-	0.711538	0.00170734	-	-	-	-
3	SSTR2 + CDH1Ecad + IN1GHRL	-	-	0.75	0.000265604	-	-	-	-
3	SSTR2 + SSTR5 + ARRB1	-	-	-	-	0.696833	0.00446049	-	-
3	SSTR2 + SSTR5 + PEBP1	-	-	-	-	0.677602	0.0124521	0.65724	0.0105891
3	SSTR2 + SSTR5 + DRD2 short isoform	-	-	-	-	0.638009	0.0313924	-	-
3	SSTR5 + ARRB1 + Ki-67	-	-	-	-	0.638009	0.0313924	-	-
3	SSTR2 + SSTR5 + IN1GHRL	-	-	-	-	0.627828	0.0284205	-	-

## Sheet: ST3
Supplementary Table 3: All the significant predictive models found using the fragmented populations for the analysis
Number of features	Fragmentation subgroup	Variables Names	CR +PR vs NR		CR vs NR		PR vs NR		CR vs PR
			crosVal-Balanced ACC	crosVal-pValue	crosVal-Balanced ACC	crosVal-pValue	crosVal-Balanced ACC	crosVal-pValue	crosVal-Balanced ACC	crosVal-pValue
3	NO SRL PRESURGERY	PLAGL1 + PEBP1 + E-cadherin	0.888889	0.00314685	1	0.000582751	-	-	-	-
2	NO SRL PRESURGERY	SSTR2 + E-cadherin	-	-	-	-	-	-	1	0.0119048
3	NO SRL PRESURGERY	Age + SSTR2 + E-cadherin	-	-	1	0.000582751	-	-	-	-
2	NO SRL PRESURGERY	Age + SSTR2	-	-	0.928571	0.00407925	-	-	-	-
3	NO SRL PRESURGERY	Age + SSTR2 + SSTR5	-	-	0.928571	0.00407925	-	-	-	-
3	SRL PRESURGERY	SSTR5 + DRD2 long isoform + E-cadherin	0.706539	0.000859213	-	-	-	-	-	-
2	SRL PRESURGERY	PEBP1 + IN1GHRL	-	-	-	-	-	-	0.769231	0.000401681
1	SRL PRESURGERY	PEBP1	-	-	-	-	-	-	0.730769	0.00154934
2	SRL PRESURGERY	PEBP1 + AIP	-	-	-	-	-	-	0.732692	0.00831278
2	SRL PRESURGERY	SSTR5 + AIP	-	-	-	-	-	-	0.692308	0.00542269
2	SRL PRESURGERY	SSTR5 + PEBP1	-	-	-	-	0.742915	0.0032221	0.705769	0.0084353
3	SRL PRESURGERY	SSTR2 + PEBP1 + IN1GHRL	-	-	-	-	-	-	0.705769	0.0084353
3	SRL PRESURGERY	PLAGL1 + E-cadherin + IN1GHRL	-	-	0.769737	0.000942887	-	-	-	-
2	SRL PRESURGERY	DRD2 long isoform + E-cadherin	-	-	0.713158	0.00488746	-	-	-	-
2	SRL PRESURGERY	PLAGL1 + E-cadherin	-	-	0.721053	0.00541242	-	-	-	-
3	SRL PRESURGERY	DRD2 short and long isoform + PLAGL1	-	-	0.719737	0.00667901	-	-	-	-
2	NO EXTRASELLAR GROWTH	SSTR5 + PEBP1	-	-	-	-	-	-	0.875	0.00393234
1	EXTRASELLAR GROWTH	GHRL	0.713158	0.00488746	-	-	-	-	-	-
3	EXTRASELLAR GROWTH	SSTR5 + E-cadherin + IN1GHRL	-	-	-	-	-	-	0.79798	0.0123839
3	EXTRASELLAR GROWTH	SSTR2 + GHRL + IN1GHRL	-	-	0.700957	0.0155615	-	-	-	-
3	EXTRASELLAR GROWTH	Age + SSTR2 + ARRB1	-	-	-	-	0.722222	0.00615385	-	-
2	EXTRASELLAR GROWTH	SSTR2 + ARRB1	-	-	-	-	0.722222	0.00615385	-	-
1	NO SINUS INVASION	E-cadherin	0.695055	0.0230938	-	-	-	-	-	-
1	NO SINUS INVASION	SSTR2	0.695055	0.0230938	-	-	-	-	-	-
3	NO SINUS INVASION	SSTR2 + ARRB1 + KLK10	-	-	0.81746	0.00680258	-	-	-	-
3	NO SINUS INVASION	SSTR2 + PEBP1 + E-cadherin	-	-	-	-	-	-	0.722222	0.0200061
2	NO SINUS INVASION	Ki-67 + IN1GHRL	-	-	-	-	0.857143	0.00699301	-	-
3	NO SINUS INVASION	Age + Ki-67 + IN1GHRL	-	-	-	-	0.857143	0.00699301	-	-
3	NO SINUS INVASION	SSTR2 + IN1GHRL + KLK10	-	-	-	-	0.866071	0.00885781	-	-
1	SINUS INVASION	AIP	0.775	0.0149866	-	-	-	-	-	-
3	SINUS INVASION	PEBP1 + IN1GHRL + AIP	-	-	0.85	0.016983	-	-	-	-
2	FEMALES	PEBP1 + GHRL	0.737778	0.00742358	-	-	-	-	-	-
2	FEMALES	SSTR2 + PEBP1	-	-	-	-	-	-	0.746753	0.0158568
3	FEMALES	PEBP1 + E-cadherin + AIP	-	-	0.797619	0.00494377	-	-	-	-
3	FEMALES	SSTR2 + ARRB1 + PLAGL1	-	-	-	-	0.853535	0.00273875	-	-
3	FEMALES	SSTR2 + PLAGL1 + GHRL	-	-	-	-	0.853535	0.00273875	-	-
3	FEMALES	SSTR2 + SSTR5 + PLAGL1	-	-	-	-	0.843434	0.00321505	-	-
2	MALES	Age + E-cadherin	0.808333	0.000752765	0.818182	0.000501672	-	-	-	-
2	MALES	PLAGL1 + E-cadherin	0.772917	0.00309483	-	-	-	-	-	-
3	MALES	DRD2 short and long isoforms + E-cadherin	-	-	-	-	-	-	0.8	0.0178571
3	MALES	Age + PLAGL1 + E-cadherin	-	-	0.854545	0.000491318	-	-	-	-
2	MALES	ARRB1 + E-cadherin	-	-	0.809091	0.00271234	-	-	-	-
2	MALES	E-cadherin + IN1GHRL	-	-	0.79697	0.00341903	-	-	-	-
3	MALES	ARRB1 + E-cadherin + IN1GHRL	-	-	0.775758	0.00770965	-	-	-	-
3	GNAS WT	SSTR2 + DRD2 long isoform + ARRB1	0.770677	0.00254125	-	-	-	-	-	-
2	GNAS WT	PEBP1 + E-cadherin + AIP	-	-	-	-	-	-	0.844444	0.00449241
3	GNAS WT	SSTR2 + PEBP1 + E-cadherin	-	-	-	-	-	-	0.838889	0.00488211
3	GNAS WT	SSTR5 + E-cadherin + Ki-67	-	-	-	-	-	-	0.844444	0.00449241
2	GNAS WT	DRD2 long isoform + ARRB1	-	-	0.714286	0.027772	-	-	-	-
2	GNAS WT	SSTR2 + DRD2long isoform	-	-	0.714286	0.027772	-	-	-	-
3	GNAS WT	Age + SSTR2 + SSTR5	-	-	0.714286	0.027772	-	-	-	-
3	GNAS WT	SSTR2 + DRD2 long isoform + IN1GHRL	-	-	0.714286	0.027772	-	-	-	-
2	GNAS WT	SSTR5 + ARRB1	-	-	-	-	0.722222	0.0142292	-	-
3	GNAS MUT	PLAGL1 + E-cadherin + Ki-67	-	-	0.9	0.0238095	-	-	-	-
1	NO HYPO T2 SIGNAL	SSTR2	0.633333	0.0206677	-	-	-	-	-	-
2	NO HIPO T2 SIGNAL	DRD2 long isofrom + Ki-67	0.709091	0.0116665	-	-	-	-	-	-
2	NO HIPO T2 SIGNAL	DRD2 long isoform + ARRB1	0.69697	0.020465	0.702564	0.0289855	-	-	-	-
2	NO HIPO T2 SIGNAL	DRD2 long isoform + IN1GHRL	0.69697	0.020465	0.707692	0.0309687	-	-	-	-
2	NO HIPO T2 SIGNAL	SSTR2 + ARRB1	0.675758	0.0299619	-	-	-	-	-	-
3	NO HIPO T2 SIGNAL	SSTR5 + DRD2 long isoform + Ki-67	0.810606	7.88674e-05	-	-	-	-	-	-
3	NO HIPO T2 SIGNAL	PLAGL1 + Ki-67 + IN1GHRL	0.742424	0.00395876	0.712821	0.0297657	-	-	-	-
3	NO HIPO T2 SIGNAL	DRD2 long isoform + E-cadherin + Ki-67	0.730303	0.00720638	-	-	-	-	-	-
3	NO HIPO T2 SIGNAL	SSTR3 + ARRB1 + AIP	0.741758	0.00779771	0.801282	0.00381228	-	-	-	-
3	NO HIPO T2 SIGNAL	SSTR3 + PLAGL1 + AIP	0.741758	0.00779771	0.801282	0.00381228	-	-	-	-
3	NO HIPO T2 SIGNAL	SSTR3 + SSTR5 + AIP	0.741758	0.00779771	0.801282	0.00381228	-	-	-	-
3	NO HIPO T2 SIGNAL	SSTR5 + PLAGL1 + PEBP1	0.707576	0.0152562	-	-	-	-	-	-
3	NO HIPO T2 SIGNAL	SSTR3 + SSTR2 + AIP	0.717949	0.0161806	0.801282	0.00381228	-	-	-	-
3	NO HIPO T2 SIGNAL	Age + SSTR2 + GHRL	0.707143	0.0203721	-	-	-	-	-	-
3	NO HIPO T2 SIGNAL	Age + SSTR3 + AIP	0.717105	0.0225726	0.784091	0.00949501	-	-	-	-
3	NO HIPO T2 SIGNAL	SSTR3 + AIP + KLK10	0.703297	0.0243016	0.801282	0.00381228	-	-	-	-
3	NO HIPO T2 SIGNAL	SSTR3 + DRD2 short isoform + AIP	0.703297	0.0243016	0.801282	0.00381228	-	-	-	-
3	NO HIPO T2 SIGNAL	SSTR5 + Ki-67 + AIP	0.686364	0.0255405	-	-	-	-	-	-
3	NO HIPO T2 SIGNAL	ARRB1 + PEBP1 + GHRL	0.675758	0.0299619	-	-	-	-	-	-
3	NO HIPO T2 SIGNAL	ARRB1 + PEBP1 + IN1GHRL	0.675758	0.0299619	-	-	-	-	-	-
3	NO HIPO T2 SIGNAL	ARRB1 + PLAGL1 + PEBP1	0.674242	0.0394058	-	-	-	-	-	-
3	NO HIPO T2 SIGNAL	DRD2 short isoform + ARRB1 + PEBP1	0.663636	0.0494681	-	-	-	-	-	-
3	NO HIPO T2 SIGNAL	DRD2 short isoform + DRD2 long isoform + Ki-67	0.663636	0.0494681	-	-	-	-	-	-
3	NO HIPO T2 SIGNAL	PLAGL1 + PEBP1 + Ki-67	0.663636	0.0494681	-	-	-	-	-	-
1	NO HIPO T2 SIGNAL	Ki-67	-	-	0.692308	0.0130952	-	-	-	-
1	NO HIPO T2 SIGNAL	DRD2 long isoform	-	-	0.653846	0.0349206	-	-	-	-
2	NO HIPO T2 SIGNAL	SSTR3 + AIP	-	-	0.801282	0.00381228	-	-	-	-
2	NO HIPO T2 SIGNAL	DRD2 short isoform + IN1GHRL	-	-	0.741026	0.0111365	-	-	-	-
2	NO HIPO T2 SIGNAL	DRD2 short and long isoform	-	-	0.702564	0.0289855	-	-	-	-
3	NO HIPO T2 SIGNAL	SSTR3 + SSTR2 + Ki-67	-	-	0.884615	8.7495e-05	-	-	-	-
3	NO HIPO T2 SIGNAL	SSTR3 + DRD2 short isoform + IN1GHRL	-	-	0.794872	0.0032575	-	-	-	-
3	NO HIPO T2 SIGNAL	DRD2 short isoform + IN1GHRL + KLK10	-	-	0.771978	0.00399695	-	-	0.739316	0.0230791
3	NO HIPO T2 SIGNAL	ARRB1 + Ki-67 + IN1GHRL	-	-	0.741026	0.0111365	-	-	-	-
3	NO HIPO T2 SIGNAL	ARRB1 + Ki-67 + GHRL	-	-	0.746154	0.0117198	-	-	-	-
3	NO HIPO T2 SIGNAL	SSTR3 + DRD2 long isoform + IN1GHRL	-	-	0.75641	0.012707	-	-	-	-
3	NO HIPO T2 SIGNAL	SSTR3 + Ki-67 + IN1GHRL	-	-	0.75641	0.012707	-	-	-	-
3	NO HIPO T2 SIGNAL	DRD2 long isoform + IN1GHRL + KLK10	-	-	0.736264	0.015103	-	-	-	-
3	NO HIPO T2 SIGNAL	Ki-67 + IN1GHRL + KLK10	-	-	0.736264	0.015103	-	-	-	-
3	NO HIPO T2 SIGNAL	Age + DRD2 short and long isoform	-	-	0.720238	0.0253547	-	-	-	-
3	NO HIPO T2 SIGNAL	SSTR3 + SSTR2 + DRD2 long isoform	-	-	0.724359	0.0286983	-	-	-	-
3	NO HIPO T2 SIGNAL	SSTR3 + SSTR2 + DRD2 short isoform	-	-	0.724359	0.0286983	-	-	-	-
3	NO HIPO T2 SIGNAL	SSTR3 + SSTR2 + PLAGL1	-	-	0.724359	0.0286983	-	-	-	-
3	NO HIPO T2 SIGNAL	ARRB1 + Ki-67 + KLK10	-	-	0.695055	0.0289855	-	-	-	-
3	NO HIPO T2 SIGNAL	SSTR3 + SSTR2 + GHRL	-	-	0.717949	0.0358056	-	-	-	-
2	NO HIPO T2 SIGNAL	Age + PEBP1	-	-	-	-	0.732143	0.0479876	-	-
3	NO HIPO T2 SIGNAL	Age + DRD2 short isoform + PEBP1	-	-	-	-	0.767857	0.0219814	-	-
3	NO HIPO T2 SIGNAL	DRD2 short and long isoform + KLK10	-	-	-	-	0.72619	0.0415803	0.850427	0.0014917
3	NO HIPO T2 SIGNAL	DRD2 short isoform + PEBP1 + AIP	-	-	-	-	0.722222	0.0446897	-	-
2	NO HIPO T2 SIGNAL	DRD2 short isoform + KLK10	-	-	-	-	-	-	0.850427	0.0014917
2	NO HIPO T2 SIGNAL	DRD2 short isoform + GHRL	-	-	-	-	-	-	0.75641	0.0219814
2	HIPO T2 SIGNAL	DRD2 short isoform + Ki-67	0.75	0.0398905	-	-	-	-	-	-
2	HIPO T2 SIGNAL	SSTR3 + AIP	0.714286	0.0428922	-	-	-	-	-	-
1	HIPO T2 SIGNAL	E-cadherin	-	-	0.875	0.0034965	-	-	-	-
3	HIPO T2 SIGNAL	Age + PLAGL1 + Ki-67	-	-	0.857143	0.0104895	-	-	-	-
